# Supplementary material for: Ambient Benzo[a]pyrene’s Effect on Kinetic Modulation of Amyloid Beta Peptide Aggregation: A Tentative Association between Ultrafine Particulate Matter and Alzheimer’s Disease
Source: Toxics. 2022 Dec 14;10(12):786. doi: 10.3390/toxics10120786 (PMC9785023; doi:10.3390/toxics10120786)
Supplement: Supplementary file 1 [file toxics-10-00786-s001.zip]

Archive with 1 entries (1 files):
- toxics-2054091-supplementary.pdf
